# Supplementary material for: Fabrication and Characterization of Electrospun Folic Acid/Hybrid Fibers: In Vitro Controlled Release Study and Cytocompatibility Assays
Source: Polymers (Basel). 2021 Oct 19;13(20):3594. doi: 10.3390/polym13203594 (PMC8537833; doi:10.3390/polym13203594)
Supplement: Supplementary file 1 [file polymers-13-03594-s001.zip]

Archive with 1 entries (1 files):
- polymers-1408434-supplementary.pdf
